# Supplementary material for: Mono-Parasitic and Poly-Parasitic Intestinal Infections among Children Aged 36–45 Months in East Nusa Tenggara, Indonesia
Source: Trop Med Infect Dis. 2023 Jan 6;8(1):45. doi: 10.3390/tropicalmed8010045 (PMC9866443; doi:10.3390/tropicalmed8010045)
Supplement: Supplementary file 1 [file tropicalmed-08-00045-s001.zip]

Archive with 1 entries (1 files):
- tropicalmed-2097907-supplementary.pdf
